# Supplementary material for: Varying Effects of Straw-Returning Methods on Soil Microbial Diversity and Community Composition in Northeast China
Source: Microorganisms. 2025 Jul 26;13(8):1749. doi: 10.3390/microorganisms13081749 (PMC12388232; doi:10.3390/microorganisms13081749)
Supplement: Supplementary file 1 [file microorganisms-13-01749-s001.zip]

Archive with 1 entries (1 files):
- microorganisms-3714723-supplementary.pdf
